# Supplementary material for: Transcriptomic Analysis Identifies Differentially Expressed Genes Associated with Vascular Cuffing and Chronic Inflammation Mediating Early Thrombosis in Arteriovenous Fistula
Source: Biomedicines. 2022 Feb 13;10(2):433. doi: 10.3390/biomedicines10020433 (PMC8962355; doi:10.3390/biomedicines10020433)
Supplement: Supplementary file 1 [file biomedicines-10-00433-s001.zip]

Archive with 1 entries (1 files):
- biomedicines-1571987-supplementary.xlsx
