# Supplementary material for: Transcriptomic Analysis Identifies Differentially Expressed Genes Associated with Vascular Cuffing and Chronic Inflammation Mediating Early Thrombosis in Arteriovenous Fistula
Source: Biomedicines. 2022 Feb 13;10(2):433. doi: 10.3390/biomedicines10020433 (PMC8962355; doi:10.3390/biomedicines10020433)
Supplement: Supplementary file 1 [file biomedicines-10-00433-s001.zip › biomedicines-1571987-supplementary.xlsx]

## Sheet: Contralateral vs AVF-all sample
ID	log2FoldChange	pvalue	Gene.name
ENSSSCG00000006216	8.10819	7.72475e-09	TRIM55
ENSSSCG00000007436	5.57752	9.53105e-08	MMP9
ENSSSCG00000006590	4.47763	9.79097e-06	S100A8
ENSSSCG00000009645	3.95731	2.92102e-05	ADAMDEC1
ENSSSCG00000031053	3.68943	5.41998e-07	S100A1
ENSSSCG00000022512	3.19543	5.46001e-05	TRDC
ENSSSCG00000023842	3.05191	0.000389967	TRAT1
ENSSSCG00000028331	3.00761	0.000191823	IL1R2
ENSSSCG00000015037	2.83856	1.20149e-05	IL18
ENSSSCG00000006309	2.78394	0.000659109	CD247
ENSSSCG00000006025	2.70908	0.000426117	PKHD1L1
ENSSSCG00000014310	2.58372	0.000507304	CXCL14
ENSSSCG00000006452	2.30609	0.000310425	CD1D
ENSSSCG00000003113	2.08034	0.000494243	C5AR2
ENSSSCG00000009051	2.04075	0.000959894	IL15
ENSSSCG00000008606	-2.47763	1.36231e-07	OSR1

## Sheet: Cont. FA vs LR12+TAK242 treated
ID	log2FoldChange	pvalue	Gene.name
ENSSSCG00000006216	8.56005	0.00392237	TRIM55
ENSSSCG00000022490	7.12263	0.0375859	GPR83
ENSSSCG00000016688	7.06123	0.0409585	CPVL
ENSSSCG00000006590	6.40794	0.00134062	S100A8
ENSSSCG00000013056	5.40713	0.000202896	LGALS12
ENSSSCG00000010478	4.79877	0.000919971	FFAR4
ENSSSCG00000016878	4.17036	0.0119598	FGF10
ENSSSCG00000015015	4.16355	0.00827044	ARHGAP20
ENSSSCG00000031053	4.08567	0.000849882	S100A1
ENSSSCG00000002866	4.05127	0.000885129	CEBPA
ENSSSCG00000011579	4.03844	0.00094779	PPARG
ENSSSCG00000003399	3.80604	0.00571735	RBP7
ENSSSCG00000015332	3.77314	0.0418511	PON1
ENSSSCG00000026297	3.75916	0.00389716	KLB
ENSSSCG00000006025	3.60604	0.00907821	PKHD1L1
ENSSSCG00000006309	3.55564	0.00275524	CD247
ENSSSCG00000008237	3.50213	0.00212116	RETSAT
ENSSSCG00000007710	3.37482	0.00546275	MLXIPL
ENSSSCG00000011831	3.20554	0.00391562	APOD
ENSSSCG00000015267	2.76505	0.0102983	FMO2
ENSSSCG00000017705	2.61259	0.0149973	CCL5
ENSSSCG00000014880	2.23463	0.0457114	AQP11
ENSSSCG00000005122	2.22403	0.0206953	TEK
ENSSSCG00000008953	2.21386	0.0317731	CXCL8
ENSSSCG00000025578	2.19461	0.0264553	ALDH1A2
ENSSSCG00000003578	2.16861	0.0327436	FGR
ENSSSCG00000008624	2.15609	0.0242122	LPIN1
ENSSSCG00000029813	2.09827	0.0259364	TSPAN5
ENSSSCG00000013886	2.07278	0.0382381	B3GNT3
ENSSSCG00000009789	2.00258	0.0442373	HCAR1
ENSSSCG00000000211	-3.41587	0.0173976	AQP5
ENSSSCG00000008606	-3.20094	0.00384783	OSR1
ENSSSCG00000015707	-3.07482	0.192329	GPR39
ENSSSCG00000008835	-2.8405	0.0072065	RASL11B
ENSSSCG00000001834	-2.52675	0.01105	MFGE8

## Sheet: Cont. FA vs Sc. peptide treated
ID	log2FoldChange	pvalue	Gene.name
ENSSSCG00000005951	9.27726	0.00245418	TMEM71
ENSSSCG00000011862	8.97163	0.00418516	MUC13
ENSSSCG00000029879	8.16831	0.0160387	LTF
ENSSSCG00000015748	7.92215	0.0235682	CSMD1
ENSSSCG00000022473	7.78129	0.0291383	A4GNT
ENSSSCG00000008972	7.45007	0.0468202	PPEF2
ENSSSCG00000027568	6.63825	0.000784677	BLK
ENSSSCG00000006590	6.11937	0.00582487	S100A8
ENSSSCG00000025042	6.01906	0.0070967	ICOS
ENSSSCG00000013378	5.78118	0.0414253	ABCC8
ENSSSCG00000011131	5.57684	0.0163695	PRKCQ
ENSSSCG00000017466	5.30122	0.00277082	CCR7
ENSSSCG00000028331	5.2098	0.00438541	IL1R2
ENSSSCG00000001613	5.10931	0.00135589	TREML1
ENSSSCG00000006266	5.00748	0.0221874	ST18
ENSSSCG00000002821	4.87772	0.00874129	CCL22
ENSSSCG00000006734	4.67974	0.00585757	CD101
ENSSSCG00000029668	4.5209	0.0113442	IL2RB
ENSSSCG00000015093	4.49514	0.00486883	CD3D
ENSSSCG00000009237	4.32987	0.00452275	HPSE
ENSSSCG00000022512	4.25494	0.00794381	TRDC
ENSSSCG00000021569	4.13562	0.00202304	MMP25
ENSSSCG00000023842	4.09039	0.014823	TRAT1
ENSSSCG00000013115	4.01483	0.00956326	CD5
ENSSSCG00000010772	3.93393	0.00313488	ADAM8
ENSSSCG00000000257	3.84638	0.00463227	ITGB7
ENSSSCG00000004195	3.84121	0.00438065	ARG1
ENSSSCG00000030042	3.75608	0.00244045	SBNO2
ENSSSCG00000006359	3.5696	0.00333597	ADAMTS4
ENSSSCG00000017962	3.49477	0.00459272	KDM6B
ENSSSCG00000000705	3.49071	0.0278599	CD27
ENSSSCG00000009630	3.47691	0.00874169	EGR3
ENSSSCG00000000605	3.4593	0.0364811	ERP27
ENSSSCG00000013649	3.39529	0.0120961	ICAM3
ENSSSCG00000006452	3.36489	0.0466598	CD1D
ENSSSCG00000013839	3.35587	0.0437882	RASAL3
ENSSSCG00000013041	3.21182	0.00740094	FERMT3
ENSSSCG00000015550	3.14923	0.0457468	RGS16
ENSSSCG00000000136	3.09505	0.00908604	CSF2RB
ENSSSCG00000000688	3.06857	0.023323	LAG3
ENSSSCG00000014825	3.06241	0.0161316	RELT
ENSSSCG00000004678	3.05038	0.00909769	DUOX2
ENSSSCG00000004369	3.01378	0.0317071	PRDM1
ENSSSCG00000011727	2.92701	0.0114343	PTX3
ENSSSCG00000006588	2.91289	0.044678	S100A9
ENSSSCG00000003805	2.82845	0.0137582	PDE4B
ENSSSCG00000000521	2.82646	0.0124119	PHLDA1
ENSSSCG00000015299	2.7923	0.0281941	STEAP4
ENSSSCG00000004179	2.69291	0.0280395	VNN2
ENSSSCG00000006379	2.6744	0.0295189	CD48
ENSSSCG00000004779	2.65964	0.0371844	PLCB2
ENSSSCG00000008388	2.64264	0.0442155	REL
ENSSSCG00000021944	2.62984	0.0254022	RAC2
ENSSSCG00000000223	2.62578	0.043774	BIN2
ENSSSCG00000011443	2.6182	0.0189075	STAB1
ENSSSCG00000006800	2.41018	0.0241522	CD53
ENSSSCG00000013655	2.29008	0.0347179	ICAM1
ENSSSCG00000017330	2.16816	0.0348755	MAP3K14
ENSSSCG00000010219	2.15204	0.0335463	ARID5B
ENSSSCG00000012583	2.09854	0.0380925	ACSL4
ENSSSCG00000017723	2.09136	0.0389061	CCL2
ENSSSCG00000015249	-2.32294	0.033995	ADAMTS8
ENSSSCG00000006002	-2.11709	0.0353132	NOV
ENSSSCG00000024259	-3.49965	0.0247787	PPP1R11
ENSSSCG00000004948	-2.33171	0.0301117	SMAD6

## Sheet: Sc. peptide vs LR12+TAK-242
ID	log2FoldChange	pvalue	Gene.name
ENSSSCG00000010478	3.95931	0.00630492	FFAR4
ENSSSCG00000031053	3.65092	0.00478636	S100A1
ENSSSCG00000007717	3.57045	0.0220454	METTL27
ENSSSCG00000013056	3.53083	0.00793827	LGALS12
ENSSSCG00000024259	3.40755	0.0234653	PPP1R11
ENSSSCG00000010184	3.33032	0.00771564	AGT
ENSSSCG00000011831	3.32287	0.00818444	APOD
ENSSSCG00000009789	3.29751	0.0129125	HCAR1
ENSSSCG00000002866	3.2873	0.00822091	CEBPA
ENSSSCG00000003399	3.27143	0.0210317	RBP7
ENSSSCG00000012667	3.11621	0.0145336	IGSF1
ENSSSCG00000028996	3.05281	0.0131856	ALDH1A1
ENSSSCG00000008237	3.05094	0.0114717	RETSAT
ENSSSCG00000014880	2.84375	0.0348912	AQP11
ENSSSCG00000029813	2.73915	0.0196744	TSPAN5
ENSSSCG00000000576	2.69412	0.0193459	LDHB
ENSSSCG00000011579	2.67553	0.0213392	PPARG
ENSSSCG00000020657	2.55401	0.0242058	BCAM
ENSSSCG00000005122	2.50161	0.0281333	TEK
ENSSSCG00000013260	2.44929	0.0310132	MDK
ENSSSCG00000015249	2.39519	0.0364143	ADAMTS8
ENSSSCG00000009492	2.34443	0.0403609	GPR180
ENSSSCG00000017605	2.33543	0.0366797	MMD
ENSSSCG00000016331	2.33533	0.0357848	RAMP1
ENSSSCG00000025578	2.28916	0.0445899	ALDH1A2
ENSSSCG00000022301	2.18668	0.0479665	EIF4EBP1
ENSSSCG00000011862	-8.89221	0.00287769	MUC13
ENSSSCG00000022473	-7.70187	0.0187002	A4GNT
ENSSSCG00000006764	-7.32336	0.0324183	PTPN22
ENSSSCG00000005236	-7.1169	0.0431282	DMRT1
ENSSSCG00000006734	-5.6003	0.00188938	CD101
ENSSSCG00000007956	-5.36615	0.0470453	NLRC3
ENSSSCG00000001613	-5.3518	0.00101563	TREML1
ENSSSCG00000007523	-5.15195	0.000483159	TUBB1
ENSSSCG00000002821	-4.79829	0.00678827	CCL22
ENSSSCG00000015656	-4.57872	0.0284061	FCMR
ENSSSCG00000006266	-4.51302	0.0207458	ST18
ENSSSCG00000021569	-4.49571	0.00161723	MMP25
ENSSSCG00000027568	-4.33644	0.00580634	BLK
ENSSSCG00000017962	-4.22128	0.00216744	KDM6B
ENSSSCG00000009630	-4.20483	0.00354671	EGR3
ENSSSCG00000010772	-4.15537	0.00289842	ADAM8
ENSSSCG00000004678	-4.14478	0.00240837	DUOX2
ENSSSCG00000008953	-4.13773	0.00217415	CXCL8
ENSSSCG00000017466	-4.02915	0.00895332	CCR7
ENSSSCG00000006359	-3.94518	0.00288045	ADAMTS4
ENSSSCG00000004195	-3.83104	0.00522234	ARG1
ENSSSCG00000000705	-3.77385	0.0162084	CD27
ENSSSCG00000009237	-3.73587	0.00903231	HPSE
ENSSSCG00000006378	-3.72876	0.00742401	SLAMF7
ENSSSCG00000000653	-3.68282	0.00719787	CD69
ENSSSCG00000017908	-3.66037	0.0365987	GP1BA
ENSSSCG00000000688	-3.63684	0.0107446	LAG3
ENSSSCG00000000257	-3.62493	0.00724105	ITGB7
ENSSSCG00000030042	-3.55038	0.00524037	SBNO2
ENSSSCG00000013853	-3.51768	0.00795604	HSH2D
ENSSSCG00000014825	-3.42878	0.0105153	RELT
ENSSSCG00000025042	-3.35469	0.039414	ICOS
ENSSSCG00000000136	-3.2656	0.00935784	CSF2RB
ENSSSCG00000010575	-3.20417	0.00954854	PPRC1
ENSSSCG00000000605	-3.19929	0.0365801	ERP27
ENSSSCG00000029668	-2.91792	0.0452242	IL2RB
ENSSSCG00000004369	-2.8584	0.0342302	PRDM1
ENSSSCG00000028331	-2.85736	0.0419207	IL1R2
ENSSSCG00000017330	-2.6195	0.0228156	MAP3K14
ENSSSCG00000015299	-2.55884	0.0389527	STEAP4
ENSSSCG00000015093	-2.51525	0.0490293	CD3D
ENSSSCG00000003805	-2.50277	0.0292784	PDE4B
ENSSSCG00000010219	-2.40576	0.0304651	ARID5B
ENSSSCG00000013041	-2.3783	0.0349639	FERMT3
ENSSSCG00000009761	-2.3036	0.0367557	NCOR2
ENSSSCG00000017333	-2.2742	0.0410761	FMNL1
